# Supplementary material for: Comparative Analysis of Volatile Flavor Compounds in Seven Mustard Pastes via HS-SPME–GC–MS
Source: Molecules. 2023 Jul 18;28(14):5482. doi: 10.3390/molecules28145482 (PMC10383883; doi:10.3390/molecules28145482)
Supplement: Supplementary file 1 [file molecules-28-05482-s001.zip]

Archive with 1 entries (1 files):
- molecules-2497958-supplementary.pdf
